# Supplementary material for: Incidence of urinary tract infection in neonates with significant indirect Hyperbilirubinemia of unknown etiology: case-control study
Source: Ital J Pediatr. 2021 Feb 17;47:35. doi: 10.1186/s13052-021-00982-0 (PMC7891145; doi:10.1186/s13052-021-00982-0)
Supplement: Supplementary file 1 — Additional file 1. [file 13052_2021_982_MOESM1_ESM.xlsx]

## Sheet: Sheet1
control group
Case Number	Age on admission	Date of appearance of Jandice	Sex	Weight	Mode of delivery	Sibling with Jandice	Maternal history	Type of Feeding	Baby blood group	Mother blood group	Total bilirubin	Direct bilirubin	Hemoglobin	Reticulocyte count	Combs Test	Crp	Pus in urine	Urea	Creatinine	US kidney and pelvis	Urine Culture
1	4 Days	2nd Day	male	3.1	C.S.	No	U.T.I.	breast feeding	A +	A +	13	0.8	18.7	0.02	negative	negative	10	12.3	0.4	Normal	Gram Negative Bacilli Actinobactar
2	3 DAYS	2nd Day	female	2.9	Vaginal	No	PROM	breast feeding	B +	AB	12	0.7	17	0.012	negative	negative	8	23	0.3	Normal	Gram Postive Cocci staphylococci
3	4 Days	3rd Day	male	3.2	C.S.	Yes	negative	breast feeding	O +	O +	11	0.6	17	0.02	negative	negative	2	20	0.3
4	4 Days	3rd Day	female	3.5	C.S.	Yes	negative	breast feeding	A +	A+	11	0.8	17	0.015	negative	negative	3	21	0.2
5	14 Days	3rd Day	female	3.4	C.S.	Yes	negative	breast feeding	A +	AB	17	0.38	15	0.002	negative	negative	3	25	0.4
6	2 Days	2nd Day	female	2.8	C.S.	Yes	negative	breast feeding	B +	B +	12	0.6	17	0.013	negative	negative	4	20	0.8
7	7 Days	3rd Day	female	3.1	C.S.	Yes	negative	breast feeding	A +	A +	18	0.31	18.9	0.013	negative	negative	15	20.7	0.14	Normal	Gram Negative Bacilli Actinobactar
8	3 Days	2nd Day	female	3.5	C.S.	No	negative	breast feeding	A +	A +	11	0.2	17	0.017	negative	negative	3	20	0.15
9	5 Days	3rd Day	female	2.7	C.S.	No	negative	breast feeding	B +	B +	12	0.4	18	0.013	negative	negative	10	21	0.2	Normal	Gram Negative Bacilli E .Coli
10	5 Days	3rd Day	female	3.2	C.S.	Yes	negative	breast feeding	B +	B +	11	0.7	16	0.02	negative	negative	3	9.5	0.2
11	2 Days	2nd Day	male	3.5	C.S.	Yes	negative	breast feeding	A +	A +	10	0.3	16	0.03	negative	negative	4	11	0.3
12	7 Days	3rd Day	female	3.5	C.S.	Yes	negative	breast feeding	AB	A +	14	0.7	14	0.01	negative	negative	1	28	0.6
13	6 Days	3rd Day	male	2.5	C.S.	Yes	negative	formula feeding	A +	A +	12	0.8	18.7	0.012	negative	negative	1	12.3	0.4
14	8 Days	2nd Day	male	2.8	C.S.	Yes	U.T.I.	breast feeding	A +	B +	18	0.9	12	0.008	negative	negative	2	12.3	0.3
15	8 Days	3rd Day	female	3.2	C.S.	Yes	U.T.I.	formula feeding	A +	A +	20	0.4	17.3	0.005	negative	negative	9	23	0.3	Normal	Gram Negative Bacilli E .Coli
16	5 Days	2nd Day	female	3	C.S.	Yes	negative	formula feeding	A +	B +	13.4	0.3	16	0.02	negative	negative	2	13	0.2
17	7 Days	3rd Day	male	3	C.S.	Yes	negative	breast feeding	A +	A +	15	0.9	15.3	0.005	negative	negative	3	13.8	0.8
18	4 Days	2nd Day	male	3.5	C.S.	Yes	negative	breast feeding	B +	AB	17.6	0.5	14.7	0.015	negative	negative	3	13	0.4
19	5days	3rd day	male	2.7	vaginal	yes	U.T.I.	breast feeding	O +	O +	17	1.2	13	0.03	negative	negative	3	14	0.2
20	5 Days	2nd day	female	2.8	vaginal	No	PROM	breast feeding	AB +	B+	15	1	16	0.025	negative	negative	3	12	0.25
21	5 Days	3rd day	female	3	C.S.	No	negative	formula feeding	B +	B +	17.4	0.4	17	0.02	negative	negative	3	14	0.4
22	3 DAYS	2nd day	male	2.9	C.S.	no	negative	breast feeding	A+	A+	11.2	0.4	16.4	0.02	negative	negative	3	13	0.2
23	5 Days	3rd day	female	2.8	C.S.	No	negative	breast feeding	A+	A+	15	1.2	17	0.025	negative	negative	3	12	0.4
24	4 Days	3rd day	male	3	vaginal	Yes	PROM	breast feeding	B +	B +	17.2	0.6	14	0.03	negative	negative	4	15	0.5
25	6 Days	3rd day	female	3.2	C.S.	yes	negative	breast feeding	B +	B +	16	1.3	14.6	0.011	negative	negative	3	13	0.4
26	3 Days	2nd day	female	3.1	C.S.	no	negative	formula feeding	O +	O +	12.8	1	16.1	0.025	negative	negative	3	18	0.6
27	4 Days	2nd day	male	4	C.S.	no	negative	formula feeding	O-	O-	15.7	0.6	15	0.035	negative	negative	3	20	0.8
28	3 Days	2nd day	female	3.3	C.S.	no	negative	breast feeding	A+	A+	10	0.8	15.8	0.02	negative	negative	2	21	0.2
29	5 Days	3rd day	female	3.1	C.S.	no	negative	breast feeding	A +	A +	13.2	0.4	13.3	0.02	negative	negative	2	16	0.1
30	6 Days	3rd day	female	3.5	vaginal	no	negative	formula feeding	A +	A +	13.1	0.3	15	0.01	negative	negative	2	18	0.4
31	9 Days	3rd day	female	3.3	vaginal	no	negative	breast feeding	B +	B +	10	0.5	16	0.008	negative	negative	3	19	0.3
32	5 Days	4th day	male	4.4	C.S.	yes	negative	formula feeding	A+	A+	11	0.6	14.7	0.03	negative	negative	3	25	0.14
33	5 Days	2nd day	female	3.2	C.S.	yes	negative	breast feeding	B +	B+	15.1	0.7	15	0.02	negative	negative	3	12	0.1
34	5 Days	3rd day	female	3	vaginal	yes	negative	breast feeding	AB -	B -	18.1	1.39	16	0.03	negative	negative	3	18	0.9
35	3 DAYS	2nd day	male	3.2	vaginal	yes	UTI	breast feeding	A +	A +	16	1.07	17	0.01	negative	negative	3	19	0.7
36	4 Days	2nd day	male	2.8	vaginal	no	negative	formula feeding	A +	A +	17	0.6	15.5	0.02	negative	negative	3	21	0.3
37	5 Days	3rd day	female	3	C.S.	No	negative	breast feeding	A +	A +	14	0.57	16	0.015	negative	negative	2	18	0.7
38	3 days	2nd day	female	2.9	C.S.	no	negative	breast feeding	A +	A +	13.4	0.47	13	0.03	negative	negative	2	17	0.5
39	3 days	2nd day	female	3.1	vaginal	yes	negative	breast feeding	O +	O +	13.9	0.5	13	0.01	negative	negative	2	15	0.3
40	8 days	3rd day	female	3.2	vaginal	yes	negative	breast feeding	B +	B+	18.2	0.57	16	0.01	negative	negative	3	17	0.7
41	6 Days	3rd day	female	2.6	vaginal	yes	negative	breast feeding	AB +	A +	13.1	0.12	13	0.012	negative	negative	3	16	0.3
42	7 Days	2nd day	male	3	vaginal	yes	PROM	breast feeding	A +	A +	18.6	0.72	15	0.01	negative	negative	2	19	0.4
43	3 days	2nd day	male	3.2	vaginal	yes	negative	breast feeding	A +	A +	22.1	0.87	16	0.015	negative	negative	3	20	0.3
44	4 days	2nd day	male	3.1	vaginal	yes	negative	breast feeding	A +	A	16.6	0.37	13	0.01	negative	negative	3	21	0.5
45	4 days	2nd day	female	3.3	vaginal	no	negative	breast feeding	A +	A +	16.3	0.6	15	0.015	negative	negative	3	19	0.8
46	3 days	2nd day	female	2.7	C.S.	NO	negative	formula feeding	B +	B +	12	0.4	16	0.015	negative	negative	3	17	0.7
47	3 days	2nd day	male	3	C.S.	no	UTI	breast feeding	A +	A +	12.5	0.6	17	0.01	negative	negative	12	13	0.2	Normal	Mixed gram positive cocci and gram negative bacilli (Klebsiella Pneumonia)
48	4 days	3rd day	male	3.1	C.S.	no	negative	breast feeding	A +	A +	14	0.3	14	0.015	negative	negative	3	14	0.5
49	3 days	2nd day	male	2.8	C.S.	No	negative	breast feeding	O -	O -	13.8	1	15.6	0.035	negative	negative	3	12	0.25
50	9 Days	3rd day	male	3.6	C.S.	No	negative	breast feeding	B +	B+	16	1.8	15	0.007	negative	negative	2	10	0.2
51	4 Days	3rd Day	male	3.2	C.S.	Yes	negative	breast feeding	O +	O +	11	0.6	17	0.02	negative	negative	2	20	0.3
52	4 Days	3rd Day	female	3.5	C.S.	Yes	negative	breast feeding	A +	A+	11	0.8	17	0.015	negative	negative	3	21	0.2
53	14 Days	3rd Day	female	3.4	C.S.	Yes	negative	breast feeding	A +	AB	17	0.38	15	0.002	negative	negative	3	25	0.4
54	2 Days	2nd Day	female	2.8	C.S.	Yes	negative	breast feeding	B +	B +	12	0.6	17	0.013	negative	negative	4	20	0.8
55	6 Days	3nd Day	female	3.3	C.S.	Yes	U.T.I.	breast feeding	B +	B +	18	1.5	15	0.005	negative	negative	12	11.4	0.7	Normal	Gram Negative Bacilli E.coli
56	3 Days	2nd Day	female	3.5	C.S.	No	negative	breast feeding	A +	A +	11	0.2	17	0.017	negative	negative	3	20	0.15
57	5 Days	3rd Day	female	3.2	C.S.	Yes	negative	breast feeding	B +	B +	11	0.7	16	0.02	negative	negative	3	9.5	0.2
58	2 Days	2nd Day	male	3.5	C.S.	Yes	negative	breast feeding	A +	A +	10	0.3	16	0.03	negative	negative	4	11	0.3
59	7 Days	3rd Day	female	3.5	C.S.	Yes	negative	breast feeding	AB	A +	14	0.7	14	0.01	negative	negative	1	28	0.6
60	5 Days	2nd Day	female	3	C.S.	Yes	negative	formula feeding	A +	B +	13.4	0.3	16	0.02	negative	negative	2	13	0.2
61	7 Days	3rd Day	male	3	C.S.	Yes	negative	breast feeding	A +	A +	15	0.9	15.3	0.005	negative	negative	3	13.8	0.8
62	4 Days	2nd Day	male	3.5	C.S.	Yes	negative	breast feeding	B +	AB	17.6	0.5	14.7	0.015	negative	negative	3	13	0.4
63	5days	3rd day	male	2.7	vaginal	yes	U.T.I.	breast feeding	O +	O +	17	1.2	13	0.03	negative	negative	3	14	0.2
64	4 DAYS	2nd Day	male	2.7	Vaginal	No	PROM	formula feeding	A +	AB	15	0.7	16	0.013	negative	negative	14	12	0.2	Normal	Gram Postive Cocci Enterococci
65	5 Days	2nd day	female	2.8	vaginal	No	PROM	breast feeding	AB +	B+	15	1	16	0.025	negative	negative	3	12	0.25
66	5 Days	3rd day	female	3	C.S.	No	negative	formula feeding	B +	B +	17.4	0.4	17	0.02	negative	negative	3	14	0.4
67	3 DAYS	2nd day	male	2.9	C.S.	no	negative	breast feeding	A+	A+	11.2	0.4	16.4	0.02	negative	negative	3	13	0.2
68	5 Days	3rd day	female	2.8	C.S.	No	negative	breast feeding	A+	A+	15	1.2	17	0.025	negative	negative	3	12	0.4
69	4 Days	3rd day	male	3	vaginal	Yes	PROM	breast feeding	B +	B +	17.2	0.6	14	0.03	negative	negative	4	15	0.5
70	6 Days	3rd day	female	3.2	C.S.	yes	negative	breast feeding	B +	B +	16	1.3	14.6	0.011	negative	negative	3	13	0.4
71	3 Days	2nd day	female	3.1	C.S.	no	negative	formula feeding	O +	O +	12.8	1	16.1	0.025	negative	negative	3	18	0.6
72	4 Days	2nd day	male	4	C.S.	no	negative	formula feeding	O-	O-	15.7	0.6	15	0.035	negative	negative	3	20	0.8
73	3 Days	2nd day	female	3.3	C.S.	no	negative	breast feeding	A+	A+	10	0.8	15.8	0.02	negative	negative	2	21	0.2
74	5 Days	3rd day	female	3.1	C.S.	no	negative	breast feeding	A +	A +	13.2	0.4	13.3	0.02	negative	negative	2	16	0.1
75	6 Days	3rd Day	male	2.5	C.S.	Yes	negative	formula feeding	A +	A +	12	0.8	18.7	0.012	negative	negative	1	12.3	0.4
76	8 Days	2nd Day	male	2.8	C.S.	Yes	U.T.I.	breast feeding	A +	B +	18	0.9	12	0.008	negative	negative	2	12.3	0.3
77	6 Days	2rd Day	female	3	C.S.	Yes	negative	breast feeding	A +	A +	19	0.5	16.5	0.006	negative	negative	18	21.7	0.18	Normal	Gram Negative Bacilli Acinobactar
78	6 Days	3rd day	female	3.5	vaginal	no	negative	formula feeding	A +	A +	13.1	0.3	15	0.01	negative	negative	2	18	0.4
79	9 Days	3rd day	female	3.3	vaginal	no	negative	breast feeding	B +	B +	10	0.5	16	0.008	negative	negative	3	19	0.3
80	5 Days	4th day	male	4.4	C.S.	yes	negative	formula feeding	A+	A+	11	0.6	14.7	0.03	negative	negative	3	25	0.14
81	5 Days	2nd day	female	3.2	C.S.	yes	negative	breast feeding	B +	B+	15.1	0.7	15	0.02	negative	negative	3	12	0.1
82	5 Days	3rd day	female	3	vaginal	yes	negative	breast feeding	AB -	B -	18.1	1.39	16	0.03	negative	negative	3	18	0.9
83	4 days	3rd day	male	3.1	C.S.	no	negative	breast feeding	A +	A +	14	0.3	14	0.015	negative	negative	3	14	0.5
84	3 days	2nd day	male	2.8	C.S.	No	negative	breast feeding	O -	O -	13.8	1	15.6	0.035	negative	negative	3	12	0.25
85	9 Days	3rd day	male	3.6	C.S.	No	negative	breast feeding	B +	B+	16	1.8	15	0.007	negative	negative	2	10	0.2
86	3 days	2nd day	male	3.2	C.S.	yes	UTI	breast feeding	A +	A +	14	0.6	17.5	0.015	negative	negative	13	11	0.3	Normal	gram negative bacilli (Klebsiella Pneumonia)
87	6 Days	3rd day	female	2.6	vaginal	yes	negative	breast feeding	AB +	A +	13.1	0.12	13	0.012	negative	negative	3	16	0.3
88	7 Days	2nd day	male	3	vaginal	yes	PROM	breast feeding	A +	A +	18.6	0.72	15	0.01	negative	negative	2	19	0.4
89	3 days	2nd day	male	3.2	vaginal	yes	negative	breast feeding	A +	A +	22.1	0.87	16	0.015	negative	negative	3	20	0.3
90	4 days	2nd day	male	3.1	vaginal	yes	negative	breast feeding	A +	A	16.6	0.37	13	0.01	negative	negative	3	21	0.5
91	4 days	2nd day	female	3.3	vaginal	no	negative	breast feeding	A +	A +	16.3	0.6	15	0.015	negative	negative	3	19	0.8
92	3 days	2nd day	female	2.7	C.S.	NO	negative	formula feeding	B +	B +	12	0.4	16	0.015	negative	negative	3	17	0.7
93	3 DAYS	2nd day	male	3.2	vaginal	yes	UTI	breast feeding	A +	A +	16	1.07	17	0.01	negative	negative	3	19	0.7
94	4 Days	2nd day	male	2.8	vaginal	no	negative	formula feeding	A +	A +	17	0.6	15.5	0.02	negative	negative	3	21	0.3
95	5 Days	3rd day	female	3	C.S.	No	negative	breast feeding	A +	A +	14	0.57	16	0.015	negative	negative	2	18	0.7
96	3 days	2nd day	female	2.9	C.S.	no	negative	breast feeding	A +	A +	13.4	0.47	13	0.03	negative	negative	2	17	0.5
97	3 days	2nd day	female	3.1	vaginal	yes	negative	breast feeding	O +	O +	13.9	0.5	13	0.01	negative	negative	2	15	0.3
98	8 days	3rd day	female	3.2	vaginal	yes	negative	breast feeding	B +	B+	18.2	0.57	16	0.01	negative	negative	3	17	0.7
99	6 Days	3rd Day	male	2.9	C.S.	No	negative	breast feeding	B +	B +	19	0.9	15.6	0.017	negative	negative	18	20	0.8	Normal	Gram Negative Bacilli E .Coli
100	4days	2nd day	female	2.9	C.S.	no	negative	breast feeding	O+	O+	16.9	0.4	17.6	0.018	negative	negative	3	16	0.4

## Sheet: Sheet2
control group
Number	Age on admission	Sex	Weight	Mode of delivery	Maternal infection	Matenal history of chronic diseases	Total bilirubin	Direct bilirubin	Hemoglobin	Reticulocyte count	Combs Test	Crp	Pus in urine	Urea	Creatinine	Urine Culture
1	4 Days	male	3.1	C.S.	negative	negative	4	0.8	18.7	0.02	Negative	Negative	3	12.3	0.4
2	3 DAYS	female	2.9	Vaginal	negative	negative	3.8	0.7	17	0.012	Negative	Negative	3	23	0.3
3	4 Days	male	3.2	C.S.	negative	negative	3.6	0.6	17	0.02	Negative	Negative	3	20	0.3
4	4 Days	female	3.5	C.S.	negative	negative	3.4	0.8	17	0.015	Negative	Negative	3	21	0.2
5	14 Days	female	3.4	C.S.	negative	negative	3.2	0.38	15	0.002	Negative	Negative	3	25	0.4
6	2 Days	female	2.8	C.S.	negative	negative	3	0.6	17	0.013	Negative	Negative	4	20	0.8
7	7 Days	female	3.1	C.S.	negative	negative	2.8	0.31	18.9	0.013	Negative	Negative	3	20.7	0.14
8	3 Days	female	3.5	C.S.	negative	Diabetes	2.6	0.2	17	0.017	Negative	Negative	3	20	0.15
9	5 Days	female	2.7	C.S.	negative	negative	3.5	0.4	18	0.013	Negative	Negative	3	21	0.2
10	5 Days	female	3.2	C.S.	negative	negative	3.1	0.5	16	0.02	Negative	Negative	2	9.5	0.2
11	2 Days	male	3.5	C.S.	negative	negative	2.7	0.3	16	0.03	Negative	Negative	2	11	0.3
12	7 Days	female	3.5	C.S.	negative	negative	2.3	0.3	14	0.01	Negative	Negative	2	28	0.6
13	6 Days	female	2.5	C.S.	negative	Hypertension	1.9	0.8	18.7	0.012	Negative	Negative	3	12.3	0.4
14	8 Days	female	2.8	C.S.	U.T.I.	negative	1.5	0.2	12	0.008	Negative	Negative	3	12.3	0.3
15	8 Days	female	3.2	C.S.	U.T.I.	negative	1.1	0.4	17.3	0.005	Negative	Negative	3	23	0.3
16	5 Days	female	3	C.S.	negative	negative	0.7	0.3	16	0.02	Negative	Negative	3	13	0.2
17	7 Days	male	3	C.S.	negative	Diabetes	2.5	0.9	15.3	0.005	Negative	Negative	3	13.8	0.8
18	4 Days	female	3.5	C.S.	negative	negative	2	0.5	14.7	0.015	Negative	Negative	3	13	0.4
19	5days	female	2.7	vaginal	U.T.I.	negative	1.5	0.3	13	0.03	Negative	Negative	2	14	0.2
20	5 Days	male	2.8	vaginal	PROM	negative	1	0.2	16	0.025	Negative	Negative	2	12	0.25
21	5 Days	male	3	C.S.	negative	Hypertension	0.8	0.1	17	0.02	Negative	Negative	2	14	0.4
22	3 DAYS	female	2.9	C.S.	negative	Hypertension	2.7	0.4	16.4	0.02	Negative	Negative	3	13	0.2
23	5 Days	female	2.8	C.S.	negative	Hypertension	2.5	0.3	17	0.025	Negative	Negative	3	12	0.4
24	4 Days	female	3	vaginal	PROM	negative	2.3	0.6	14	0.03	Negative	Negative	2	15	0.5
25	6 Days	female	3.2	C.S.	negative	negative	2.1	0.2	14.6	0.011	Negative	Negative	3	13	0.4
26	3 Days	female	3.1	C.S.	negative	negative	1.9	0.1	16.1	0.025	Negative	Negative	3	18	0.6
27	4 Days	female	4	C.S.	negative	Diabetes	1.7	0.2	15	0.035	Negative	Negative	3	20	0.8
28	3 Days	female	3.3	C.S.	negative	Diabetes	1.5	0.3	15.8	0.02	Negative	Negative	3	21	0.2
29	5 Days	female	3.1	C.S.	UTI	Diabetes	2.8	0.1	13.3	0.02	Negative	Negative	12	16	0.1	negative
30	6 Days	female	3.5	vaginal	negative	negative	2.55	0.3	15	0.01	Negative	Negative	3	18	0.4
31	9 Days	female	3.3	vaginal	negative	negative	2.3	0.5	16	0.008	Negative	Negative	3	19	0.3
32	5 Days	male	4.4	C.S.	negative	negative	2.05	0.6	14.7	0.03	Negative	Negative	2	25	0.14
33	5 Days	male	3.2	C.S.	negative	negative	1.8	0.4	15	0.02	Negative	Negative	2	12	0.1
34	5 Days	male	3	vaginal	negative	Hypertension	1.55	0.2	16	0.03	Negative	Negative	3	18	0.9
35	3 DAYS	male	3.2	vaginal	UTI	Hypertension	1.3	0.1	17	0.01	Negative	Negative	3	19	0.7
36	4 Days	male	2.8	vaginal	negative	Hypertension	1.05	0.2	15.5	0.02	Negative	Negative	4	21	0.3
37	5 Days	male	3	C.S.	PROM	negative	0.8	0.11	16	0.015	Negative	Negative	18	18	0.7	negative
38	3 days	male	2.9	C.S.	negative	negative	3.4	0.47	13	0.03	Negative	Negative	3	17	0.5
39	3 days	male	3.1	vaginal	negative	negative	3.17	0.5	13	0.01	Negative	Negative	3	15	0.3
40	8 days	male	3.2	vaginal	negative	negative	2.94	0.57	16	0.01	Negative	Negative	4	17	0.7
41	6 Days	male	2.6	vaginal	negative	negative	2.71	0.12	13	0.012	Negative	Negative	1	16	0.3
42	7 Days	male	3	vaginal	PROM	negative	2.48	0.72	15	0.01	Negative	Negative	2	19	0.4
43	3 days	male	3.2	vaginal	negative	negative	2.25	0.87	16	0.015	Negative	Negative	3	20	0.3
44	4 days	male	3.1	vaginal	negative	Diabetes	2.02	0.37	13	0.01	Negative	Negative	3	21	0.5
45	4 days	male	3.3	vaginal	negative	Diabetes	1.79	0.3	15	0.015	Negative	Negative	3	19	0.8
46	3 days	male	2.7	C.S.	negative	Diabetes	1.56	0.4	16	0.015	Negative	Negative	3	13.8	0.7
47	3 days	male	3	C.S.	negative	Diabetes	1.33	0.6	17	0.01	Negative	Negative	3	13	0.2
48	4 days	male	3.1	C.S.	negative	negative	1.1	0.3	14	0.015	Negative	Negative	2	14	0.4
49	3 days	male	2.8	C.S.	negative	negative	0.87	0.2	15.6	0.035	Negative	Negative	2	12	0.2
50	9 Days	male	3.6	C.S.	negative	negative	1.45	0.3	15	0.007	Negative	Negative	4	12	0.2
									17	0.02	Negative	Negative	2	14	0.25
